# Supplementary material for: Identifying flaws in the GWAS datasets of a published Mendelian randomization study: complementary re-evaluation and suggestion for analytical refinements
Source: J Transl Med. 2024 Mar 26;22:311. doi: 10.1186/s12967-024-05106-w (PMC10964565; doi:10.1186/s12967-024-05106-w)
Supplement: Supplementary file 2 — Additional file 2: Table S1. Instrumental variables selected from “ebi-a-GCST005921” for AD family history. Filtering condition: P < 5e−8; Clump: kb = 10000, r2 = 0.001. [file 12967_2024_5106_MOESM2_ESM.csv]

P<5e-8; Clump: kb=10000, r2=0.001
SNP	se.exposure	pval.exposure	beta.exposure	chr.exposure	pos.exposure	samplesize.exposure	id.exposure	effect_allele.exposure	other_allele.exposure	eaf.exposure	exposure	mr_keep.exposure	pval_origin.exposure	data_source.exposure	CHR	A1	A2	MAF	NCHROBS	type	F_statistics
rs147901416	0.0099	3.60E-08	0.0547	19	45466792	314278	ebi-a-GCST005921	A	C	0.171	Family history of Alzheimer's disease || id:ebi-a-GCST005921	TRUE	reported	igd	19	A	C	0.171	1006	raw	30.52822119
rs2965169	0.0101	6.34E-24	-0.1021	19	45251156	314278	ebi-a-GCST005921	C	A	0.4374	Family history of Alzheimer's disease || id:ebi-a-GCST005921	TRUE	reported	igd	19	C	A	0.4374	1006	raw	102.1894291
rs3845261	0.0099	4.01E-08	0.0545	17	5008236	314278	ebi-a-GCST005921	T	C	0.333	Family history of Alzheimer's disease || id:ebi-a-GCST005921	TRUE	reported	igd	17	T	C	0.333	1006	raw	30.3053882
rs3851179	0.01	1.76E-12	0.0706	11	85868640	314278	ebi-a-GCST005921	C	T	0.6292	Family history of Alzheimer's disease || id:ebi-a-GCST005921	TRUE	reported	igd	11	T	C	0.3708	1006	corrected	49.84328281
rs429358	0.0091	1.00E-200	0.5686	19	45411941	314278	ebi-a-GCST005921	C	T	0.1551	Family history of Alzheimer's disease || id:ebi-a-GCST005921	TRUE	reported	igd	19	C	T	0.1551	1006	raw	3904.164987
rs56394238	0.0099	5.26E-40	0.1315	19	45335676	314278	ebi-a-GCST005921	G	A	0.4781	Family history of Alzheimer's disease || id:ebi-a-GCST005921	TRUE	reported	igd	19	G	A	0.4781	1006	raw	176.4324044
rs6605556	0.0099	3.78E-08	-0.0543	6	32583099	314278	ebi-a-GCST005921	G	A	0.1541	Family history of Alzheimer's disease || id:ebi-a-GCST005921	TRUE	reported	igd	6	G	A	0.1541	1006	raw	30.08337146
rs6733839	0.0099	1.06E-27	0.108	2	127892810	314278	ebi-a-GCST005921	T	C	0.3797	Family history of Alzheimer's disease || id:ebi-a-GCST005921	TRUE	reported	igd	2	T	C	0.3797	1006	raw	119.0075071
rs679515	0.0098	5.29E-09	-0.0572	1	207750568	314278	ebi-a-GCST005921	C	T	0.828	Family history of Alzheimer's disease || id:ebi-a-GCST005921	TRUE	reported	igd	1	T	C	0.172	1006	corrected	34.06725509
rs7384878	0.01	1.29E-10	0.0644	7	99932049	314278	ebi-a-GCST005921	T	C	0.674	Family history of Alzheimer's disease || id:ebi-a-GCST005921	TRUE	reported	igd	7	C	T	0.326	1006	corrected	41.47333607
