# Supplementary material for: Identifying flaws in the GWAS datasets of a published Mendelian randomization study: complementary re-evaluation and suggestion for analytical refinements
Source: J Transl Med. 2024 Mar 26;22:311. doi: 10.1186/s12967-024-05106-w (PMC10964565; doi:10.1186/s12967-024-05106-w)
Supplement: Supplementary file 3 — Additional file 3: Table S2. Instrumental variables selected from “ebi-a-GCST90027158” for AD. Filtering condition: P < 5e−8; Clump: kb = 10000, r2 = 0.001. [file 12967_2024_5106_MOESM3_ESM.csv]

P<5e-8; Clump: kb=10000, r2=0.001
chr.exposure	pos.exposure	beta.exposure	se.exposure	pval.exposure	samplesize.exposure	id.exposure	SNP	effect_allele.exposure	other_allele.exposure	eaf.exposure	exposure	mr_keep.exposure	pval_origin.exposure	data_source.exposure	F_statistics
1	161185058	-0.0527	0.0092	1.20E-08	85934	ebi-a-GCST90027158	rs2070901	T	G	0.265	Alzheimer's disease || id:ebi-a-GCST90027158	TRUE	reported	igd	32.81220891
1	207692049	-0.1253	0.0104	2.84E-33	85934	ebi-a-GCST90027158	rs6656401	G	A	0.8119	Alzheimer's disease || id:ebi-a-GCST90027158	TRUE	reported	igd	145.1527792
2	233981912	0.0852	0.0099	1.04E-17	85934	ebi-a-GCST90027158	rs10933431	C	G	0.7657	Alzheimer's disease || id:ebi-a-GCST90027158	TRUE	reported	igd	74.06255541
2	127892810	0.1686	0.0084	6.48E-90	85934	ebi-a-GCST90027158	rs6733839	T	C	0.3891	Alzheimer's disease || id:ebi-a-GCST90027158	TRUE	reported	igd	402.8528688
3	154801978	0.143	0.0255	2.14E-08	85934	ebi-a-GCST90027158	rs61762319	G	A	0.0263	Alzheimer's disease || id:ebi-a-GCST90027158	TRUE	reported	igd	31.44717274
4	11025131	-0.0673	0.0091	1.25E-13	85934	ebi-a-GCST90027158	rs6846529	T	C	0.7174	Alzheimer's disease || id:ebi-a-GCST90027158	TRUE	reported	igd	54.69369142
4	987343	0.0514	0.0083	5.04E-10	85934	ebi-a-GCST90027158	rs3822030	T	G	0.5712	Alzheimer's disease || id:ebi-a-GCST90027158	TRUE	reported	igd	38.34952115
5	179628150	0.0925	0.0133	3.38E-12	85934	ebi-a-GCST90027158	rs113706587	A	G	0.1103	Alzheimer's disease || id:ebi-a-GCST90027158	TRUE	reported	igd	48.36933046
5	86298531	0.0746	0.01	8.58E-14	85934	ebi-a-GCST90027158	rs62375397	T	C	0.2104	Alzheimer's disease || id:ebi-a-GCST90027158	TRUE	reported	igd	55.65030478
6	114682727	0.0467	0.0084	3.23E-08	85934	ebi-a-GCST90027158	rs976271	A	G	0.3613	Alzheimer's disease || id:ebi-a-GCST90027158	TRUE	reported	igd	30.90758564
6	32560370	-0.0954	0.0113	4.26E-17	85934	ebi-a-GCST90027158	rs35472547	T	G	0.1634	Alzheimer's disease || id:ebi-a-GCST90027158	TRUE	reported	igd	71.27377385
6	41129207	0.3346	0.0376	6.04E-19	85934	ebi-a-GCST90027158	rs143332484	T	C	0.0126	Alzheimer's disease || id:ebi-a-GCST90027158	TRUE	reported	igd	79.18922189
6	47595155	-0.0624	0.0086	4.69E-13	85934	ebi-a-GCST90027158	rs1385742	T	A	0.6428	Alzheimer's disease || id:ebi-a-GCST90027158	TRUE	reported	igd	52.64561084
6	41239822	0.0578	0.0086	1.73E-11	85934	ebi-a-GCST90027158	rs4714447	T	C	0.3449	Alzheimer's disease || id:ebi-a-GCST90027158	TRUE	reported	igd	45.1698519
7	54949256	-0.0842	0.0141	2.05E-09	85934	ebi-a-GCST90027158	rs74504435	G	A	0.0935	Alzheimer's disease || id:ebi-a-GCST90027158	TRUE	reported	igd	35.65954931
7	28177301	-0.0561	0.01	2.10E-08	85934	ebi-a-GCST90027158	rs11495981	T	C	0.2094	Alzheimer's disease || id:ebi-a-GCST90027158	TRUE	reported	igd	31.47136753
7	143111296	-0.0695	0.0085	4.00E-16	85934	ebi-a-GCST90027158	rs11769559	C	T	0.4059	Alzheimer's disease || id:ebi-a-GCST90027158	TRUE	reported	igd	66.85311533
7	99932049	0.0775	0.0089	2.13E-18	85934	ebi-a-GCST90027158	rs7384878	T	C	0.69	Alzheimer's disease || id:ebi-a-GCST90027158	TRUE	reported	igd	75.82515102
8	11702122	0.1081	0.0185	5.46E-09	85934	ebi-a-GCST90027158	rs1065712	C	G	0.053	Alzheimer's disease || id:ebi-a-GCST90027158	TRUE	reported	igd	34.14269696
8	101675584	0.0459	0.0081	1.79E-08	85934	ebi-a-GCST90027158	rs1693551	C	T	0.4672	Alzheimer's disease || id:ebi-a-GCST90027158	TRUE	reported	igd	32.11036377
8	27466157	0.1003	0.0083	2.15E-33	85934	ebi-a-GCST90027158	rs1532276	C	T	0.6082	Alzheimer's disease || id:ebi-a-GCST90027158	TRUE	reported	igd	146.0278105
8	145158607	0.1139	0.0163	2.93E-12	85934	ebi-a-GCST90027158	rs34173062	A	G	0.0814	Alzheimer's disease || id:ebi-a-GCST90027158	TRUE	reported	igd	48.82723499
8	27226790	0.0618	0.0083	7.04E-14	85934	ebi-a-GCST90027158	rs755951	C	A	0.4121	Alzheimer's disease || id:ebi-a-GCST90027158	TRUE	reported	igd	55.43839617
8	96000919	0.0487	0.0081	1.98E-09	85934	ebi-a-GCST90027158	rs4734295	G	A	0.4606	Alzheimer's disease || id:ebi-a-GCST90027158	TRUE	reported	igd	36.14745926
9	107666035	0.0708	0.0123	9.54E-09	85934	ebi-a-GCST90027158	rs1799777	GC	G	0.1294	Alzheimer's disease || id:ebi-a-GCST90027158	TRUE	reported	igd	33.13188801
10	11718713	0.0572	0.0082	2.87E-12	85934	ebi-a-GCST90027158	rs7912495	G	A	0.4619	Alzheimer's disease || id:ebi-a-GCST90027158	TRUE	reported	igd	48.65799899
10	61784928	0.0487	0.0084	6.79E-09	85934	ebi-a-GCST90027158	rs7068231	G	T	0.5974	Alzheimer's disease || id:ebi-a-GCST90027158	TRUE	reported	igd	33.61160434
10	82253984	0.0791	0.0103	1.33E-14	85934	ebi-a-GCST90027158	rs6586028	T	C	0.8036	Alzheimer's disease || id:ebi-a-GCST90027158	TRUE	reported	igd	58.9750625
11	47409051	0.0585	0.0084	3.28E-12	85934	ebi-a-GCST90027158	rs11500477	A	T	0.3747	Alzheimer's disease || id:ebi-a-GCST90027158	TRUE	reported	igd	48.50014671
11	121435587	-0.1654	0.0214	1.01E-14	85934	ebi-a-GCST90027158	rs11218343	C	T	0.039	Alzheimer's disease || id:ebi-a-GCST90027158	TRUE	reported	igd	59.7356173
11	60021948	-0.086	0.0084	1.65E-24	85934	ebi-a-GCST90027158	rs1582763	A	G	0.371	Alzheimer's disease || id:ebi-a-GCST90027158	TRUE	reported	igd	104.8161546
11	85867875	0.1056	0.0084	6.33E-36	85934	ebi-a-GCST90027158	rs10792832	G	A	0.6422	Alzheimer's disease || id:ebi-a-GCST90027158	TRUE	reported	igd	158.0371381
14	39887676	0.0822	0.0145	1.40E-08	85934	ebi-a-GCST90027158	rs74745468	A	G	0.0875	Alzheimer's disease || id:ebi-a-GCST90027158	TRUE	reported	igd	32.13642209
14	53391680	0.0881	0.0142	5.82E-10	85934	ebi-a-GCST90027158	rs17125924	G	A	0.0892	Alzheimer's disease || id:ebi-a-GCST90027158	TRUE	reported	igd	38.49151636
14	92938855	-0.0693	0.0087	2.08E-15	85934	ebi-a-GCST90027158	rs12590654	A	G	0.3279	Alzheimer's disease || id:ebi-a-GCST90027158	TRUE	reported	igd	63.44798822
14	106200232	0.0698	0.0111	3.38E-10	85934	ebi-a-GCST90027158	rs28577986	A	G	0.2632	Alzheimer's disease || id:ebi-a-GCST90027158	TRUE	reported	igd	39.5416493
15	59045774	-0.061	0.009	1.04E-11	85934	ebi-a-GCST90027158	rs593742	G	A	0.2948	Alzheimer's disease || id:ebi-a-GCST90027158	TRUE	reported	igd	45.93720245
15	63569902	0.113	0.0119	1.75E-21	85934	ebi-a-GCST90027158	rs117618017	T	C	0.1439	Alzheimer's disease || id:ebi-a-GCST90027158	TRUE	reported	igd	90.16808713
16	30021402	-0.0592	0.0086	4.61E-12	85934	ebi-a-GCST90027158	rs1140239	T	C	0.3789	Alzheimer's disease || id:ebi-a-GCST90027158	TRUE	reported	igd	47.38451101
16	81773209	0.0591	0.0084	2.21E-12	85934	ebi-a-GCST90027158	rs12444183	G	A	0.6128	Alzheimer's disease || id:ebi-a-GCST90027158	TRUE	reported	igd	49.50012343
16	81975831	-0.0463	0.0083	2.00E-08	85934	ebi-a-GCST90027158	rs4485362	G	T	0.4604	Alzheimer's disease || id:ebi-a-GCST90027158	TRUE	reported	igd	31.11685453
17	44801784	-0.0594	0.01	2.62E-09	85934	ebi-a-GCST90027158	rs199451	A	G	0.2119	Alzheimer's disease || id:ebi-a-GCST90027158	TRUE	reported	igd	35.28277882
17	61554341	0.0688	0.0084	3.47E-16	85934	ebi-a-GCST90027158	rs4292	T	C	0.617	Alzheimer's disease || id:ebi-a-GCST90027158	TRUE	reported	igd	67.08233894
17	56410041	-0.0452	0.0082	4.11E-08	85934	ebi-a-GCST90027158	rs2526377	G	A	0.4449	Alzheimer's disease || id:ebi-a-GCST90027158	TRUE	reported	igd	30.38358791
17	5139807	0.0905	0.0126	6.59E-13	85934	ebi-a-GCST90027158	rs57402520	A	G	0.1217	Alzheimer's disease || id:ebi-a-GCST90027158	TRUE	reported	igd	51.58767563
17	42430244	0.0646	0.0092	1.76E-12	85934	ebi-a-GCST90027158	rs5848	T	C	0.2886	Alzheimer's disease || id:ebi-a-GCST90027158	TRUE	reported	igd	49.30367291
19	1050874	-0.1055	0.0093	4.09E-30	85934	ebi-a-GCST90027158	rs12151021	G	A	0.6643	Alzheimer's disease || id:ebi-a-GCST90027158	TRUE	reported	igd	128.6852926
19	45346666	0.6483	0.0366	2.72E-70	85934	ebi-a-GCST90027158	rs148601586	G	C	0.0145	Alzheimer's disease || id:ebi-a-GCST90027158	TRUE	reported	igd	313.7471321
19	45456103	-0.1598	0.026	8.37E-10	85934	ebi-a-GCST90027158	rs190651665	G	T	0.0299	Alzheimer's disease || id:ebi-a-GCST90027158	TRUE	reported	igd	37.77432793
19	45704771	0.1689	0.0228	1.24E-13	85934	ebi-a-GCST90027158	rs9676738	A	G	0.0419	Alzheimer's disease || id:ebi-a-GCST90027158	TRUE	reported	igd	54.87562724
19	1854253	-0.0535	0.0092	6.14E-09	85934	ebi-a-GCST90027158	rs149080927	GC	G	0.5198	Alzheimer's disease || id:ebi-a-GCST90027158	TRUE	reported	igd	33.81596627
19	45361646	-0.256	0.0146	1.85E-68	85934	ebi-a-GCST90027158	rs365653	G	A	0.1082	Alzheimer's disease || id:ebi-a-GCST90027158	TRUE	reported	igd	307.4426475
19	45400747	-0.5412	0.028	2.28E-83	85934	ebi-a-GCST90027158	rs61679753	A	T	0.0297	Alzheimer's disease || id:ebi-a-GCST90027158	TRUE	reported	igd	373.5849786
20	54998544	-0.1176	0.0145	4.84E-16	85934	ebi-a-GCST90027158	rs6014724	G	A	0.0898	Alzheimer's disease || id:ebi-a-GCST90027158	TRUE	reported	igd	65.77616233
21	28148191	-0.0547	0.0091	1.72E-09	85934	ebi-a-GCST90027158	rs2830489	T	C	0.2809	Alzheimer's disease || id:ebi-a-GCST90027158	TRUE	reported	igd	36.13114797
21	27473875	0.05	0.0082	1.02E-09	85934	ebi-a-GCST90027158	rs2154481	T	C	0.5236	Alzheimer's disease || id:ebi-a-GCST90027158	TRUE	reported	igd	37.17938453
