# Supplementary material for: Identifying flaws in the GWAS datasets of a published Mendelian randomization study: complementary re-evaluation and suggestion for analytical refinements
Source: J Transl Med. 2024 Mar 26;22:311. doi: 10.1186/s12967-024-05106-w (PMC10964565; doi:10.1186/s12967-024-05106-w)
Supplement: Supplementary file 4 — Additional file 4: Table S3. Instrumental variables selected from “eqtl-a-ENSG00000213413” for PVRIG. Filtering condition: P < 5e−8; Clump: kb = 100, r2 = 0.3. [file 12967_2024_5106_MOESM4_ESM.csv]

P<5e-8; Clump: kb=100, r2=0.3
samplesize.exposure	chr.exposure	pos.exposure	pval.exposure	beta.exposure	se.exposure	id.exposure	SNP	effect_allele.exposure	other_allele.exposure	eaf.exposure	exposure	mr_keep.exposure	pval_origin.exposure	data_source.exposure	F_statistics
8761	7	99719480	1.00E-200	0.452937	0.0136531	eqtl-a-ENSG00000213413	rs60458236	C	T	0.228497	ENSG00000213413 || id:eqtl-a-ENSG00000213413	TRUE	reported	igd	1100.307067
13750	7	99745585	2.16E-10	-0.141256	0.0222471	eqtl-a-ENSG00000213413	rs144305120	G	T	0.0773509	ENSG00000213413 || id:eqtl-a-ENSG00000213413	TRUE	reported	igd	40.30916663
12592	7	99857155	2.49E-16	-0.132068	0.0161141	eqtl-a-ENSG00000213413	rs138852276	T	G	0.162027	ENSG00000213413 || id:eqtl-a-ENSG00000213413	TRUE	reported	igd	67.16052901
12590	7	99861149	1.08E-28	-0.215805	0.0194191	eqtl-a-ENSG00000213413	rs141376982	T	C	0.10392	ENSG00000213413 || id:eqtl-a-ENSG00000213413	TRUE	reported	igd	123.4797704
6079	7	99903728	3.58E-09	0.252799	0.0428292	eqtl-a-ENSG00000213413	rs147212529	T	C	0.0196498	ENSG00000213413 || id:eqtl-a-ENSG00000213413	TRUE	reported	igd	34.82794674
9825	7	99739219	9.67E-20	0.18935	0.0208242	eqtl-a-ENSG00000213413	rs76483787	C	T	0.0891612	ENSG00000213413 || id:eqtl-a-ENSG00000213413	TRUE	reported	igd	82.66193201
6039	7	99772600	3.75E-08	0.179614	0.0326434	eqtl-a-ENSG00000213413	rs12668498	C	T	0.0343517	ENSG00000213413 || id:eqtl-a-ENSG00000213413	TRUE	reported	igd	30.2653529
13417	7	99795215	8.50E-21	-0.141365	0.0151143	eqtl-a-ENSG00000213413	rs62482167	G	C	0.190339	ENSG00000213413 || id:eqtl-a-ENSG00000213413	TRUE	reported	igd	87.46674722
9089	7	99823930	5.45E-10	0.282025	0.0454454	eqtl-a-ENSG00000213413	rs62482173	A	G	0.0174081	ENSG00000213413 || id:eqtl-a-ENSG00000213413	TRUE	reported	igd	38.50346194
13740	7	99833851	5.25E-89	0.425935	0.021294	eqtl-a-ENSG00000213413	rs62482174	T	C	0.0828298	ENSG00000213413 || id:eqtl-a-ENSG00000213413	TRUE	reported	igd	400.045083
10158	7	99841354	9.85E-11	0.266551	0.0412025	eqtl-a-ENSG00000213413	rs117038461	T	C	0.0212563	ENSG00000213413 || id:eqtl-a-ENSG00000213413	TRUE	reported	igd	41.84349769
13742	7	99733315	1.58E-47	0.171336	0.0118313	eqtl-a-ENSG00000213413	rs11768171	T	C	0.525358	ENSG00000213413 || id:eqtl-a-ENSG00000213413	TRUE	reported	igd	209.6858394
9739	7	99793305	3.19E-08	0.286126	0.0517322	eqtl-a-ENSG00000213413	rs73159758	A	G	0.0133869	ENSG00000213413 || id:eqtl-a-ENSG00000213413	TRUE	reported	igd	30.58465285
13753	7	99819577	1.00E-200	-0.446231	0.0130217	eqtl-a-ENSG00000213413	rs858505	A	G	0.739034	ENSG00000213413 || id:eqtl-a-ENSG00000213413	TRUE	reported	igd	1174.142865
12592	7	99838108	3.96E-16	-0.120021	0.0147453	eqtl-a-ENSG00000213413	rs7782051	C	T	0.203624	ENSG00000213413 || id:eqtl-a-ENSG00000213413	TRUE	reported	igd	66.24273745
12917	7	99826793	9.20E-13	-0.196184	0.0274694	eqtl-a-ENSG00000213413	rs146750051	A	G	0.0491965	ENSG00000213413 || id:eqtl-a-ENSG00000213413	TRUE	reported	igd	50.99898988
8761	7	99883126	8.28E-133	-0.333386	0.0135945	eqtl-a-ENSG00000213413	rs12112508	T	C	0.242785	ENSG00000213413 || id:eqtl-a-ENSG00000213413	TRUE	reported	igd	601.2693758
5994	7	99907719	1.90E-15	0.291064	0.0366206	eqtl-a-ENSG00000213413	rs180735198	A	G	0.027027	ENSG00000213413 || id:eqtl-a-ENSG00000213413	TRUE	reported	igd	63.15113228
